# Supplementary material for: Full-Fat Rice Bran Ameliorates Insulin Resistance and Modulates Muscle-Related Parameters in High-Fat Diet-Fed Ovariectomized Mice with Potential Involvement of the Gut–Muscle Axis
Source: Nutrients. 2026 May 30;18(11):1774. doi: 10.3390/nu18111774 (PMC13259252; doi:10.3390/nu18111774)
Supplement: Supplementary file 1 [file nutrients-18-01774-s001.zip]

Archive with 1 entries (1 files):
- nutrients-4302442-supplementary.pdf
